# Supplementary material for: Inhibitory Effects of Gyeongok-go on Lung Injury in a Chronic Obstructive Pulmonary Disease Mouse Model
Source: Pharmaceuticals (Basel). 2026 Apr 14;19(4):618. doi: 10.3390/ph19040618 (PMC13119437; doi:10.3390/ph19040618)
Supplement: Supplementary file 1 [file pharmaceuticals-19-00618-s001.zip]

Archive with 1 entries (1 files):
- pharmaceuticals-4163746-supplementary.pdf
